# Supplementary material for: Structural Characterization and Rheological and Antioxidant Properties of Novel Polysaccharide from Calcareous Red Seaweed
Source: Mar Drugs. 2022 Aug 25;20(9):546. doi: 10.3390/md20090546 (PMC9504466; doi:10.3390/md20090546)
Supplement: Supplementary file 1 [file marinedrugs-20-00546-s001.zip]

Archive with 1 entries (1 files):
- marinedrugs-1863366-supplementary.pdf
